# Supplementary material for: The ammonite septum is not an adaptation to deep water: re-evaluating a centuries-old idea
Source: Proc Biol Sci. 2020 Oct 14;287(1936):20201919. doi: 10.1098/rspb.2020.1919 (PMC7657852; doi:10.1098/rspb.2020.1919)
Supplement: Table S1 [file rspb20201919supp1.xlsx]

## Sheet: Sheet1
Table S1 Nanoindentation data taken from a cross section through the shell wall of Nautilus pompilius
X (mm)	Y (mm)	Max Load (µN)	Reduced Modulus(GPa)	Hardness (GPa)	Drift (nm/s)
0.563408	0.921401	4998.07	6.12198	0.272167	0.967466
0.558403	0.921401	4998.06	6.00475	0.242407	0.245885
0.553406	0.921401	4998.2	5.59897	0.25851	-0.118905
0.548408	0.921401	4997.78	6.17899	0.267737	-0.220421
0.563408	0.916401	4998.3	13.9938	0.240795	-0.212057
0.558403	0.916401	4998.09	14.5043	0.172525	-0.201488
0.553406	0.916401	4998.2	12.5243	0.21935	-0.166704
0.548408	0.916301	4997.99	12.3543	0.128257	-0.174184
0.563408	0.911401	4998.21	57.0101	2.91239	-0.084068
0.558403	0.911401	4998.19	61.771	3.66053	-0.118559
0.553406	0.911401	4998.22	64.2787	3.57839	-0.009173
0.548408	0.911401	4997.9	64.7032	3.95959	-0.013711
0.563408	0.906401	4997.95	62.3821	2.90698	0.047216
0.558403	0.906301	4998.34	63.0377	3.05247	-0.048571
0.553406	0.906401	4998	68.9218	3.93009	0.042107
0.548408	0.906401	4998.05	66.9283	3.77266	-0.013289
0.563507	0.901401	4998.05	72.5717	3.88897	-0.037439
0.558403	0.901401	4998.02	67.7288	2.83733	0.10152
0.553406	0.901401	4997.99	67.0338	3.54024	0.0465
0.548408	0.901401	4997.79	74.9526	4.40345	0.04277
0.563408	0.896401	4998.23	74.1885	3.64508	0.060992
0.558403	0.896301	4997.93	67.4771	3.26252	0.047524
0.553406	0.896401	4998.29	76.002	4.37022	0.032888
0.548408	0.896401	4998.14	68.7447	3.497	0.046401
0.563408	0.891401	4998.09	80.8544	4.41178	0.032047
0.558403	0.891401	4998.1	69.6255	3.04073	0.068041
0.553406	0.891401	4998.29	76.778	3.8016	0.042307
0.548408	0.891401	4998.31	76.6414	4.14208	0.083203
0.563408	0.886401	4998.21	72.4771	3.11104	0.046928
0.558403	0.886301	4998.28	76.9781	3.91659	0.069051
0.553406	0.886401	4998.32	83.9688	5.23961	0.110692
0.548408	0.886401	4998.05	79.5795	3.75846	0.045387
0.563408	0.881401	4997.87	83.4726	4.85759	0.046118
0.558403	0.881401	4997.92	80.6203	4.23515	0.080573
0.553406	0.881401	4998.34	81.1876	5.13266	0.108039
0.548408	0.881401	4998.01	80.54	4.40923	0.046125
0.563408	0.876401	4998.02	80.0262	4.51059	0.074682
0.558403	0.876301	4998.15	73.0015	2.65525	0.045412
0.553406	0.876301	4998.34	82.7393	4.38402	0.1238
0.548408	0.876401	4998.04	69.1954	2.95428	0.070366
0.563408	0.871401	4997.75	78.3711	4.23237	0.048626
0.558403	0.871301	4998.24	81.4104	4.08577	0.049737
0.553406	0.871401	4997.92	81.0283	4.67481	0.096978
0.548408	0.871401	4998.21	74.2881	3.8731	0.113489
0.563408	0.866401	4998.18	84.6932	3.06984	0.153133
0.558403	0.866301	4997.82	85.6809	4.80505	0.04791
0.553406	0.866401	4998.25	82.7107	4.73862	0.10483
0.548408	0.866401	4997.94	83.7869	4.40605	0.102021
0.563408	0.861401	4998.04	79.66	4.37249	0.049317
0.558403	0.861301	4998.21	78.7526	4.23883	0.113743
0.553406	0.861401	4998.24	79.9369	4.864	0.089137
0.548408	0.861401	4998.09	79.1498	4.74992	0.08642
0.563408	0.856401	4997.93	82.0789	4.44961	0.073393
0.558403	0.856401	4997.9	82.6668	4.55931	-0.01959
0.553406	0.856401	4997.7	83.5572	4.79321	0.125436
0.548408	0.856401	4997.92	80.2345	4.59661	0.048723
0.563408	0.851401	4998.23	85.4527	4.4219	0.047056
0.558403	0.851401	4997.89	86.007	4.02355	0.083662
0.553406	0.851401	4997.98	78.8987	4.35455	0.06674
0.548408	0.851401	4998.24	83.7801	4.8282	0.118601
0.563408	0.846401	4998.02	81.5047	5.04166	0.106411
0.558403	0.846401	4998.03	81.2748	4.2781	0.070271
0.553406	0.846401	4998.11	83.7978	4.47051	0.062238
0.548507	0.846401	4998.18	82.0122	4.28491	0.09016
0.563408	0.841401	4998.17	78.5911	3.95473	0.045261
0.558403	0.841401	4998.03	82.6446	4.99362	0.11963
0.553406	0.841401	4997.92	82.6548	4.94278	0.047937
0.548408	0.841401	4997.77	80.2582	3.94976	0.093838
0.563408	0.836401	4998.18	89.0704	4.99975	0.067435
0.558403	0.836301	4997.87	81.162	5.13467	0.109863
0.553406	0.836401	4998.12	82.9355	4.33275	0.044573
0.548408	0.836401	4997.72	88.4945	4.17594	-0.04716
0.563408	0.831401	4998.08	81.379	4.68132	0.043791
0.558403	0.831301	4998.3	82.2531	4.44206	0.073116
0.553406	0.831301	4998.13	82.4483	3.87413	0.0473
0.548408	0.831401	4997.78	82.2807	4.29512	0.048118
0.563408	0.826401	4998.23	79.8639	4.59354	0.045968
0.558403	0.826401	4997.89	85.5743	4.39435	0.047145
0.553406	0.826301	4998.23	81.2127	3.74624	0.042867
0.548408	0.826401	4997.95	80.0508	4.56752	0.036145
0.563408	0.821401	4998.22	81.193	4.40707	0.042378
0.558403	0.821301	4997.88	84.9001	4.3982	0.033772
0.553406	0.821401	4997.92	91.567	5.17882	0.051832
0.548408	0.821401	4998.01	82.0342	5.44302	0.043634
0.563408	0.816401	4998.01	83.6152	4.24779	0.045684
0.558403	0.816401	4998.01	82.5303	3.9613	0.044746
0.553406	0.816301	4997.81	73.98	3.93792	0.044082
0.548408	0.816401	4998.21	80.6858	4.77921	0.125663
0.563408	0.811401	4998.17	60.2554	1.72537	0.169466
0.558403	0.811401	4998.18	81.4398	4.26089	0.042705
0.553406	0.811301	4998.13	82.4573	4.81221	0.020062
0.548408	0.811401	4997.82	83.0321	4.34563	0.045924
0.563507	0.806401	4997.75	82.6515	3.41665	0.006739
0.558403	0.806401	4997.83	79.4657	4.3784	0.045261
0.553406	0.806401	4998.37	84.3711	4.75591	0.047783
0.548408	0.806301	4997.95	69.1855	2.73029	0.039064
0.563408	0.801401	4998.05	64.6342	1.86862	0.130974
0.558403	0.801301	4997.91	87.6411	4.68495	-0.018272
0.553406	0.801401	4997.96	58.2898	2.13712	0.098057
0.548408	0.801401	4997.95	81.0882	4.57795	0.038355
0.563408	0.796401	4997.95	67.7904	1.78119	0.039676
0.558403	0.796401	4997.96	79.4477	4.34678	0.057569
0.553406	0.796401	4997.95	82.4898	4.73013	0.103771
0.548408	0.796401	4997.98	86.2	5.29376	0.046653
0.563408	0.791401	4998.17	82.1609	4.25414	0.043364
0.558403	0.791301	4998.23	85.6803	4.91799	0.047497
0.553406	0.791401	4998.13	86.1588	4.79494	0.026276
0.548408	0.791401	4997.8	82.9603	3.8407	0.074794
0.563408	0.786401	4998.03	80.8707	4.26256	0.142938
0.558403	0.786401	4998.13	84.1967	4.81578	0.16771
0.553406	0.786401	4997.92	86.3705	4.52128	0.081625
0.548408	0.786401	4998.02	80.5736	4.39849	0.042564
0.563507	0.781401	4998.17	89.6299	6.04287	0.00345
0.558403	0.781301	4998.17	82.4103	4.8142	-0.045289
0.553406	0.781401	4998.27	87.5252	5.62489	0.049423
0.548408	0.781401	4997.87	79.3384	4.86973	0.046052
0.563408	0.776401	4998.28	63.422	1.9775	0.075888
0.558403	0.776401	4998.21	61.0841	2.18719	0.045876
0.553406	0.776401	4998.41	81.304	4.40836	0.08007
0.548408	0.776401	4998.25	84.2564	4.31466	0.018441
0.563408	0.771401	4998.02	81.1715	4.03867	0.049663
0.558403	0.771401	4998	76.4955	3.32883	0.050883
0.553406	0.771401	4998.22	83.3339	5.00049	0.044624
0.548408	0.771301	4997.68	95.9862	5.04995	0.042853
0.563408	0.766401	4998.19	86.5475	4.43981	0.037465
0.558403	0.766401	4998.05	81.3561	3.74596	0.045199
0.553406	0.766401	4998.05	85.3671	4.38997	0.064774
0.548408	0.766401	4998.07	78.7367	4.11066	0.045373
0.563408	0.761401	4998.21	88.3548	4.54932	0.043774
0.558403	0.761301	4998.26	77.5757	3.28336	0.046561
0.553406	0.761401	4998.09	80.0169	4.39609	0.039931
0.548408	0.761401	4997.75	56.5055	1.52231	0.037437
0.563408	0.756401	4998.08	82.5573	4.52109	0.067611
0.558403	0.756301	4998.02	87.7735	4.48209	0.043107
0.553406	0.756401	4998.27	84.3583	4.93135	0.045929
0.548408	0.756401	4998.3	81.4967	5.3071	0.073782
0.563408	0.751401	4998.27	91.0676	4.44301	0.041913
0.558403	0.751401	4997.78	83.7244	4.04853	0.027474
0.553406	0.751401	4997.99	86.014	3.86658	0.032848
0.548408	0.751401	4998.17	82.7123	3.93969	-0.003658
0.563507	0.746401	4998.21	83.1069	4.1682	0.102656
0.558403	0.746301	4997.92	82.9063	4.08462	0.041561
0.553406	0.746401	4998.08	86.747	4.33922	0.047742
0.548408	0.746401	4998.21	86.8333	4.59634	0.064979
0.563408	0.741401	4998.29	83.557	4.72004	-0.027901
0.558403	0.741401	4997.91	81.5034	4.15827	0.019498
0.553406	0.741401	4997.76	80.4127	4.11138	0.044768
0.548408	0.741401	4997.96	83.1769	3.91498	0.031269
0.563408	0.736401	4998.04	75.4252	3.68399	0.047791
0.558403	0.736401	4998.25	77.1647	3.84122	0.048539
0.553406	0.736301	4998.11	85.2272	4.96187	0.044137
0.548408	0.736401	4997.69	82.4075	4.37835	0.068249
0.563408	0.731401	4998.09	86.9009	4.47971	0.046754
0.558403	0.731301	4997.83	85.0135	4.52516	-0.000876
0.553406	0.731301	4998.19	79.952	4.19631	0.115733
0.548408	0.731401	4998.04	83.5279	3.93086	0.04074
0.563408	0.726501	4998.35	82.6496	3.97282	-0.007304
0.558403	0.726501	4997.99	53.2988	1.47668	0.028721
0.553406	0.726501	4998.08	81.121	4.95308	0.0366
0.548408	0.726401	4997.85	82.9437	4.44282	0.029243
0.563408	0.721401	4997.89	83.1493	4.4981	0.042077
0.558403	0.721301	4998.16	81.3722	4.55851	0.009318
0.553406	0.721401	4997.93	81.8745	4.32327	0.045694
0.548507	0.721401	4998.16	78.4936	3.74722	-0.00425
0.563408	0.716401	4998.44	89.8478	4.83614	0.045877
0.558403	0.716301	4998.22	84.0071	4.60084	0.113128
0.553406	0.716401	4997.73	79.5075	4.01476	0.054154
0.548408	0.716401	4998.04	84.3279	4.32747	0.046649
0.563408	0.711401	4998.24	88.7884	4.74401	-0.044383
0.558304	0.711401	4997.75	83.9597	4.24588	0.035737
0.553406	0.711401	4998.02	81.7025	4.16156	0.041062
0.548408	0.711401	4998.34	82.1081	4.58037	0.081492
0.563408	0.706401	4998.32	87.3104	4.33245	0.045282
0.558403	0.706301	4998.01	89.3451	5.0565	0.140376
0.553406	0.706401	4998.03	83.584	4.21599	0.046877
0.548408	0.706401	4998.23	86.1151	4.16822	0.066789
0.563408	0.701401	4998.01	88.9442	4.37087	0.044315
0.558304	0.701301	4998.39	82.7105	4.22063	0.026752
0.553406	0.701401	4997.94	91.2577	4.6363	0.011899
0.548607	0.701401	4997.96	86.6586	4.29919	0.045895
0.563507	0.696401	4998.29	89.0897	4.68389	-0.019835
0.558403	0.696401	4997.91	89.8045	4.57236	0.062402
0.553406	0.696401	4998.24	88.3964	4.26278	0.046338
0.548408	0.696401	4998.25	88.4316	4.43602	0.026756
0.563408	0.691401	4998.19	93.9785	4.98157	0.047631
0.558403	0.691401	4998.33	93.1424	4.3693	0.005352
0.553406	0.691401	4998.38	90.4796	4.44322	0.038368
0.548408	0.691401	4998.31	95.5759	4.97307	0.045516
0.563408	0.686401	4998.27	93.6799	4.59479	0.048408
0.558403	0.686301	4997.99	89.6493	4.86098	0.028729
0.553406	0.686401	4997.88	94.3597	4.83254	0.045978
0.548408	0.686401	4998.12	93.0872	4.51421	0.008954
0.563408	0.681401	4998.02	90.8798	4.67606	-0.031453
0.558403	0.681401	4998.27	89.0943	4.62415	0.035843
0.553406	0.681301	4998.27	89.8256	4.36112	0.045697
0.548408	0.681401	4997.8	90.6986	4.42545	0.041929
0.563408	0.676401	4997.78	85.5813	4.50971	-0.026968
0.558403	0.676401	4997.99	78.528	3.90367	0.011517
0.553406	0.676401	4997.85	87.7952	4.00808	0.039861
0.548408	0.676401	4998.18	74.8839	3.52718	0.031208
0.563408	0.671401	4998.01	61.38	3.0266	0.029902
0.558403	0.671401	4998.17	56.4717	2.05173	-0.012406
0.553406	0.671301	4997.77	59.5138	2.51692	0.046765
0.548408	0.671401	4998.29	62.2391	2.52294	0.044736
0.563408	0.666401	4997.79	51.9732	1.43153	0.026937
0.558403	0.666401	4997.87	55.6254	2.53539	-0.003718
0.553406	0.666401	4997.69	53.1406	1.83955	0.047377
0.548607	0.666401	4998.04	63.2817	3.26669	0.046268
0.563408	0.661401	4997.8	69.4319	3.57628	0.021219
0.558304	0.661301	4998.14	60.2626	2.39269	0.04557
0.553406	0.661401	4998.2	63.201	2.24721	0.04827
0.548607	0.661401	4998.22	66.8772	3.22018	-0.047214
0.563408	0.656401	4998.27	64.2879	2.9871	-0.013052
0.558304	0.656301	4998.22	54.5305	2.03025	0.045311
0.553406	0.656401	4997.96	55.7924	2.26393	0.043442
0.548607	0.656401	4998	56.8623	2.63946	0.046396
0.563408	0.651401	4997.92	54.7132	1.89048	0.042189
0.558403	0.651301	4997.77	50.1759	1.53692	0.068229
0.553406	0.651401	4997.97	52.598	1.96188	0.043534
0.548607	0.651401	4998.23	50.6623	2.12644	0.047659
0.563408	0.646401	4997.89	54.8253	1.74204	0.0395
0.558403	0.646301	4997.91	54.1956	1.49296	-0.000476
0.553406	0.646401	4998.05	51.6675	1.78014	0.04499
0.548408	0.646401	4998.35	53.4645	2.02712	0.041119
0.563507	0.641401	4998	55.5695	1.91525	-0.003107
0.558403	0.641401	4997.9	54.8318	1.75149	0.048209
0.553406	0.641301	4998.28	54.7222	1.85789	-0.010713
0.548408	0.641401	4997.91	59.6871	2.45591	0.047905
0.563408	0.636401	4998.32	59.129	1.99878	-0.004679
0.558403	0.636401	4997.73	55.9914	1.84556	0.035427
0.553406	0.636401	4997.85	56.9694	1.74917	0.013595
0.548408	0.636401	4998.06	57.6075	1.85491	-0.005181
0.563408	0.631401	4998.26	59.1324	2.05993	0.096315
0.558403	0.631401	4998.16	61.2881	1.74759	0.01148
0.553406	0.631301	4997.9	54.2639	1.83356	0.046993
0.548408	0.631401	4997.81	61.5084	1.83402	0.047683
0.563408	0.626401	4997.96	56.8777	2.31438	-0.048024
0.558403	0.626401	4998.25	60.8716	1.8617	0.047352
0.553406	0.626401	4997.75	55.5379	1.69409	0.044051
0.548408	0.626301	4997.97	62.4323	2.07172	0.026402
0.563408	0.621401	4998.21	63.0836	3.1137	0.007918
0.558403	0.621401	4998.22	60.8803	1.86088	0.043112
0.553406	0.621301	4997.94	55.112	1.70453	0.041841
0.548408	0.621401	4998.3	61.5462	1.95925	0.040696
0.563408	0.616401	4997.76	62.104	2.72499	0.04631
0.558403	0.616401	4997.98	56.656	1.76571	-0.003069
0.553406	0.616401	4998.32	60.6409	1.89201	0.005767
0.548607	0.616401	4998.12	64.1007	2.14112	0.046049
0.563408	0.611401	4998.13	66.9368	2.97347	0.048882
0.558403	0.611301	4997.71	58.9831	1.97202	0.044909
0.553406	0.611501	4998.3	65.7535	2.21496	0.046275
0.548408	0.611501	4998.1	62.8871	1.97227	0.033336
0.563408	0.606401	4998.27	60.9244	2.52369	0.008519
0.558403	0.606301	4997.78	63.5464	2.09883	-0.009312
0.553406	0.606401	4998.02	69.9042	2.98008	0.010815
0.548408	0.606401	4998.27	70.7035	2.69279	-0.046819
0.563408	0.601401	4997.87	61.2213	2.25345	0.033713
0.558403	0.601301	4997.96	70.9262	2.36069	-0.019654
0.553406	0.601401	4997.97	68.2999	2.48832	0.029354
0.548408	0.601401	4997.95	72.3927	3.05987	0.032793
0.563408	0.596401	4998.06	63.9225	2.15944	0.043768
0.558403	0.596401	4998.18	67.4026	2.48605	-0.043654
0.553406	0.596401	4998.37	65.8159	2.14134	0.02647
0.548408	0.596401	4997.88	68.3384	2.80189	0.011663
0.563408	0.591401	4998.28	64.5911	2.29892	-0.022951
0.558403	0.591401	4997.74	69.008	2.32613	0.03785
0.553406	0.591401	4998.09	72.1574	2.48184	0.016731
0.548408	0.591401	4997.86	72.2476	2.70102	0.030544
0.563408	0.586401	4998.1	63.519	2.23013	0.051409
0.558403	0.586401	4998.02	70.9608	2.24931	0.005015
0.553406	0.586401	4998.14	64.114	2.19131	-0.008706
0.548408	0.586401	4998.21	65.8089	2.18506	0.044188
0.563408	0.581401	4997.86	67.4759	2.26813	0.016361
0.558403	0.581401	4997.79	72.534	2.62945	-0.014522
0.553406	0.581401	4998.32	65.477	2.2867	0.045304
0.548408	0.581401	4997.95	70.3632	2.51494	0.026478
0.563408	0.576401	4997.82	67.962	2.17284	-0.047568
0.558403	0.576401	4997.95	72.4238	2.92019	-0.020058
0.553406	0.576401	4998.04	65.712	2.3505	0.048509
0.548408	0.576401	4997.85	71.8071	2.45238	0.045472
0.563408	0.571401	4998.33	68.3214	2.37065	0.116813
0.558403	0.571301	4997.84	70.1107	2.595	0.043361
0.553406	0.571401	4998.25	67.7675	2.32646	0.028124
0.548408	0.571401	4997.8	71.0557	2.31221	0.047601
0.563408	0.566401	4998.07	73.2494	2.42286	0.046749
0.558403	0.566301	4997.77	68.6229	2.44002	-0.049372
0.553406	0.566401	4997.9	69.5369	2.41473	0.043407
0.548607	0.566401	4998.27	70.7045	2.36742	0.046124
0.563408	0.561401	4998.14	73.114	2.37355	0.011376
0.558403	0.561301	4997.8	68.9266	2.46654	0.04208
0.553406	0.561401	4997.94	72.1915	2.17956	0.042217
0.548408	0.561401	4997.84	73.1283	2.51751	0.032947
0.563408	0.556401	4997.93	69.4506	2.16431	0.043294
0.558403	0.556301	4997.79	67.7157	2.47282	0.011335
0.553406	0.556401	4997.95	72.9072	2.36024	-0.047012
0.548408	0.556401	4997.9	75.132	2.58395	0.01092
0.563408	0.551401	4998.1	76.4256	2.67749	0.002628
0.558403	0.551301	4997.83	71.7105	2.67525	0.02267
0.553406	0.551401	4998.36	71.7024	2.34095	0.032539
0.548408	0.551401	4997.96	78.1817	2.47656	0.043669
0.563408	0.546401	4997.86	72.5826	2.59408	0.021986
0.558403	0.546301	4998	69.8116	2.5405	-0.037326
0.553406	0.546401	4998.1	76.2311	2.7493	0.016089
0.548607	0.546401	4998.34	77.0964	2.57025	-0.046172
0.563408	0.541401	4998.08	70.9656	2.58564	0.045559
0.558403	0.541401	4997.71	73.6109	2.87086	0.03811
0.553406	0.541401	4998.25	67.7522	2.58768	0.047163
0.548408	0.541301	4998.02	80.1115	2.98704	0.045904
0.563408	0.536401	4997.8	75.2354	2.74697	0.042499
0.558403	0.536401	4998.1	77.2532	2.95419	-0.047
0.553406	0.536401	4998.34	68.9166	2.41968	0.052664
0.548408	0.536401	4997.92	77.9913	2.91704	-0.031236
0.563408	0.531401	4998.08	72.4992	2.54164	0.045412
0.558403	0.531401	4997.79	72.4665	2.46205	-0.021428
0.553406	0.531401	4997.9	74.2297	2.42812	0.044418
0.548408	0.531401	4997.78	79.7532	2.83821	0.035312
0.563408	0.526401	4998.15	74.5205	2.54804	0.008453
0.558403	0.526401	4997.93	72.3604	2.41568	-0.045023
0.553406	0.526301	4998.2	70.252	2.38099	0.046738
0.548408	0.526401	4997.8	76.4385	2.53522	0.006587
