# Supplementary material for: The ammonite septum is not an adaptation to deep water: re-evaluating a centuries-old idea
Source: Proc Biol Sci. 2020 Oct 14;287(1936):20201919. doi: 10.1098/rspb.2020.1919 (PMC7657852; doi:10.1098/rspb.2020.1919)
Supplement: Table S2 [file rspb20201919supp2.xlsx]

## Sheet: Sheet1
Table S2 Stress data extracted from the line probe for all models with a 0.5 mm thick shell
Trilobate			Quadrilobate			Quinquilobate			Sexilobate			10mm Spacing			20mm Spacing
Tangential Stress	Max Princ		Tangential Stress	Max Princ		Tangential Stress	Max Princ		Tangential Stress	Max Princ		Tangential Stress	Max Princ		Tangential Stress	Max Princ
-38.4054	-2.0084		-38.7115	-2.05431		-39.4078	-2.02704		-39.8139	-2.00023		-33.1369	-1.98724		-32.8867	-1.78876
-37.3989	-1.9924		-37.4275	-2.03459		-39.5368	-2.00675		-39.6826	-1.98784		-37.412	-2.01024		-34.8683	-1.78728
-36.81	-2.00437		-33.9396	-2.07247		-37.2385	-1.99846		-39.5894	-1.98326		-38.1797	-1.99089		-36.5593	-1.8044
-35.6911	-2.04644		-29.1092	-2.07802		-34.4353	-2.02077		-39.5334	-1.97663		-38.7684	-1.98033		-37.7603	-1.80342
-34.1053	-2.00312		-25.7338	-1.9036		-26.9651	-2.06472		-39.1895	-2.05049		-39.5594	-2.00542		-38.5781	-1.78711
-29.6763	-2.03174		-16.5489	-2.06972		-23.7236	-2.07057		-36.2401	-2.00986		-39.7584	-1.97535		-39.2109	-1.80174
-26.4425	-1.95624		-11.1453	-2.02552		-19.919	-2.08226		-34.3716	-2.02499		-40.0861	-1.99235		-39.6071	-1.78949
-12.9641	-2.70228		-3.90385	7.98672		-11.42	-0.554897		-32.0722	-2.01979		-40.3773	-2.02438		-39.9226	-1.79916
-6.94776	1.41323		-5.60022	6.60428		-11.0126	-1.84607		-22.0037	-1.99584		-40.565	-2.01015		-40.1724	-1.80298
-1.71637	10.7498		-9.75336	0.267701		-17.9398	-2.08273		-17.8492	-2.08012		-40.7261	-2.05062		-40.2521	-1.77922
-1.30456	11.5349		-14.1934	-2.39277		-28.5665	-2.07387		-13.2446	-1.71324		-40.7007	-2.04815		-40.4776	-1.83895
-4.88855	5.06662		-18.57	-2.11321		-28.8753	-2.03683		-7.89884	5.46383		-39.4948	-1.98883		-40.4645	-1.82861
-15.9095	-2.07511		-22.2514	-2.04696		-28.2097	-2.04923		-29.0238	-2.0909		-35.3872	-1.96449		-40.084	-1.79764
-20.4685	-1.95722		-25.2909	-2.10473		-23.5499	-2.10471		-29.7832	-2.04238		-32.8744	-2.02779		-39.6316	-1.78552
-24.1449	-2.00234		-27.5158	-2.04539		-15.7112	-2.20066		-29.4045	-2.08681		-29.5271	-2.05024		-38.79	-1.79172
-26.931	-2.04184		-28.6931	-2.02644		-11.0851	-0.917786		-24.9061	-2.04365		-25.1357	-2.04879		-37.4191	-1.79343
-28.4588	-2.04837		-28.6037	-2.08603		-3.08963	4.78161		-21.521	-2.12058		-5.75448	0.44395		-35.4198	-1.80962
-28.1166	-2.07365		-26.8236	-2.10442		-5.42213	-1.33425		-17.2916	-2.1245		0.0544863	13.0579		-32.5263	-1.8322
-14.1684	-2.1274		-23.7828	-1.99147		-18.9931	-2.11778		-12.2872	-1.34508		-15.2316	-2.1894		-28.6308	-1.84127
-8.07099	-0.455843		-19.9177	-2.08414		-23.9607	-2.08559		-6.83235	6.0478		-19.7324	-2.0863		-23.5289	-1.83594
-11.4901	-1.55655		-14.8422	-1.97032		-27.3315	-2.07131		-3.10611	5.01341		-23.8798	-2.12144		-17.0965	-1.71872
-21.2888	-2.08017		-9.11037	-1.77607		-28.8839	-2.06707		-15.2136	-2.0588		-27.596	-2.07877		-9.49732	-1.50361
-24.7453	-1.99989		-6.2322	4.60692		-29.2154	-2.06349		-30.2168	-2.06038		-30.8636	-2.00269		-2.72466	6.50946
-27.1296	-2.11295		-9.6364	0.0850745		-28.0548	-2.03513		-23.5116	-2.09932		-35.9415	-1.99805		-3.10926	8.24773
-28.5278	-2.05476		-14.2812	-2.11487		-25.9853	-2.06027		-19.6105	-1.97093		-40.1846	-1.97462		-7.46154	3.65314
-28.8935	-2.04843		-25.4062	-2.20304		-23.0096	-1.94737		-5.04361	8.29442		-41.4278	-1.98123		-12.8447	-1.11621
-28.1529	-2.02486		-29.1231	-2.08334		-5.50443	4.899		-2.50243	9.10673		-41.937	-1.98739		-17.9686	-1.84272
-23.1387	-2.09919		-29.2594	-2.05304		-2.8958	4.7101		-11.9155	-1.75488		-40.133	-1.97572		-22.6878	-1.82794
-2.76291	7.20048		-27.735	-2.05788		-6.03116	-1.61433		-27.0508	-2.10286		-37.2309	-1.98655		-27.0194	-1.8918
-6.28688	1.50831		-25.1276	-2.0405		-24.2506	-2.06398		-29.2256	-2.05198		-31.9646	-2.01528		-30.6956	-1.85129
-17.2116	-2.02632		-10.8251	-2.06569		-29.0666	-2.04047		-29.5214	-2.0289		-11.5242	0.236698		-33.7206	-1.84572
-25.0404	-2.03217		-6.25915	0.91967		-28.0194	-2.07328		-25.4021	-2.14671		-24.9714	-2.03624		-35.9636	-1.83771
-27.4321	-2.038		-12.5474	-1.56577		-22.6873	-2.02802		-21.8495	-2.14675		-28.6423	-2.05843		-37.5854	-1.84842
-28.6729	-2.03803		-21.3121	-2.17436		-9.65499	1.23746		-17.447	-2.0405		-31.8218	-2.06471		-38.6259	-1.84442
-25.9509	-2.05664		-27.2368	-2.1473		-2.86858	2.87088		-12.7273	-1.21596		-34.4742	-2.01573		-39.2411	-1.84044
-18.6857	-2.06329		-28.9109	-2.15685		-13.8243	-1.99761		-7.39142	5.1924		-36.5971	-1.99005		-39.5357	-1.8359
-13.351	-2.04635		-26.0399	-2.07869		-28.187	-2.04886		-8.04876	-1.50871		-39.5421	-1.98206		-39.5758	-1.83242
-7.18157	-0.572994		-22.6971	-2.09776		-24.0283	-2.0737		-15.1195	-1.89189		-40.436	-1.969		-39.4388	-1.86989
-2.81739	7.51676		-12.5106	-2.00663		-20.6403	-2.16827		-25.3862	-2.04367		-41.7002	-1.96616		-39.2459	-1.86846
-3.02552	7.83227		-7.20824	-0.0968747		-16.2532	-2.1047		-28.3146	-2.12896		-41.2206	-2.01102		-39.0056	-1.87468
-6.64963	2.00082		-7.28675	3.48946		-11.3257	0.0939702		-29.6618	-2.06229		-40.6577	-1.98651		-38.7568	-1.88031
-12.4576	-2.20578		-11.3763	-0.781826		-6.3031	5.83255		-23.288	-2.15244		-39.7381	-1.96858		-38.525	-1.88859
-17.618	-2.0548		-23.7828	-2.08803		0.985979	11.1017		-19.4499	-2.09136		-36.5815	-2.0023		-38.3203	-1.89237
-27.503	-1.97879		-29.5823	-2.0331		-4.26844	0.401816		-9.62362	2.26637		-30.8127	-1.98094		-38.1497	-1.89516
-25.7193	-2.02071		-23.3948	-2.107		-12.7361	-2.01584		-2.20545	11.7848		-26.6983	-2.06347		-38.0145	-1.89743
-22.3586	-2.06004		-19.0738	-2.0612		-26.056	-2.09372		-3.70431	5.40204		-21.4799	-2.08547		-37.9123	-1.89933
-18.1246	-1.95594		-13.7068	-2.07084		-37.3143	-1.98889		-10.3842	-2.49029		-15.1528	-2.07827		-37.8386	-1.9
-12.669	-2.02025		-8.04422	-0.688135		-39.3046	-2.03348		-17.4105	-2.08836		-0.775708	10.467		-37.7932	-1.90086
-6.33234	1.62716		-5.05788	4.57262		-41.1305	-1.97764		-23.032	-1.95668		-0.042934	15.0215		-37.7586	-1.89821
-2.04896	9.81361		-5.86891	6.49538		-41.5994	-1.96749		-31.5467	-1.99408		-8.40524	4.9933		-37.7656	-1.90546
-11.6468	-1.78014		-9.5799	2.83712		-41.4801	-2.00126		-34.4006	-2.01509		-18.0183	-2.04075		-37.7672	-1.90969
-16.914	-1.84325		-14.1854	-1.9241		-41.2704	-1.99455		-38.1045	-1.99052		-22.2901	-2.04251		-37.7964	-1.91176
-29.3795	-1.99086		-18.6756	-2.26299		-41.0744	-1.98953		-40.4033	-2.01095		-34.7473	-2.00468		-37.8442	-1.91414
-32.3815	-2.02048		-22.7351	-2.08052		-40.8743	-1.98076		-40.1761	-1.96202		-38.7968	-2.00519		-37.9174	-1.91647
-34.7265	-2.07147		-32.2677	-2.09079		-40.7252	-1.99118		-40.3025	-2.02874		-30.5304	-0.975637		-38.0191	-1.91791
-36.497	-2.02301		-34.4956	-2.02346		-40.5153	-1.99711		-39.9185	-1.99838					-38.1555	-1.91916
-39.9453	-1.97788		-36.3967	-2.01894		-40.2909	-2.01112		-39.5873	-1.97323					-38.3323	-1.92007
-40.4559	-1.96204		-37.8788	-1.96579		-40.0199	-2.02778		-39.3691	-1.98848					-38.5483	-1.91993
-40.3261	-1.96764		-39.0172	-1.96249					-39.1093	-2.0047					-38.7971	-1.91716
-39.994	-2.00822		-40.7933	-1.96619					-23.9461	-0.69802					-39.086	-1.92004
-39.68	-1.9807		-40.9566	-1.95221											-39.391	-1.9225
			-40.841	-1.97992											-39.6856	-1.93523
			-40.5931	-1.98065											-39.9225	-1.88904
			-40.2125	-2.00453											-40.0419	-1.87819
			-40.0578	-1.98954											-39.9959	-1.88946
															-39.6912	-1.89894
															-38.9396	-1.88183
															-37.6294	-1.91214
															-35.6366	-1.93367
															-32.6462	-1.95041
															-28.542	-1.97412
															-23.135	-2.04122
															-16.2119	-2.01197
															-7.62078	-1.45953
															-0.663118	11.1127
															-2.01368	12.1836
															-6.93543	6.31853
															-12.8094	-1.3922
															-18.1953	-2.00468
															-23.067	-2.04879
															-34.0133	-2.01363
															-36.1659	-1.97709
															-39.5132	-2.0512
															-39.8055	-2.01329
															-39.5615	-1.99457
															-39.4793	-1.99657
															-39.4089	-2.00567
															-38.8776	-2.01118
															-38.491	-2.01447
															-37.8866	-1.99862
															-36.961	-2.00022
															-35.669	-1.99595
															-33.7668	-1.98407
															-32.7452	-1.23149
