# Supplementary material for: The ammonite septum is not an adaptation to deep water: re-evaluating a centuries-old idea
Source: Proc Biol Sci. 2020 Oct 14;287(1936):20201919. doi: 10.1098/rspb.2020.1919 (PMC7657852; doi:10.1098/rspb.2020.1919)
Supplement: Table S3 [file rspb20201919supp3.xlsx]

## Sheet: Sheet1
Table S3 Stress data extracted from the line probe for all models with a 0.1 mm thick shell
Trilobate			Sexilobate			Koch Iteration 1			Koch Iteration 2			Koch Iteration 3
S22	Max Princ		S22	Max Princ		S22	Max Princ		S22	Max Princ		S22	Max Princ
-187.187	-2.3938		-184.556	-1.99443		-182.223	-1.23052		-175.767	-1.63488		-177.443	-1.88317
-185.556	-1.92448		-182.29	-1.89193		-180.88	-1.67762		-174.867	-1.34528		-177.773	-1.5827
-181.351	-1.46463		-182.015	-1.68937		-179.342	-1.68236		-174.786	-2.08027		-177.667	-1.19596
-186.622	-1.66921		-182.972	-1.94619		-178.329	-1.8422		-174.403	-1.66975		-186.201	-1.74028
-188.298	-1.92328		-182.34	-2.19565		-178.323	-1.60111		-175.234	-1.50271		-190.868	-1.85299
-191.104	-1.94984		-181.132	-1.27052		-183.042	-1.8286		-178.405	-1.44544		-202.614	-1.84501
-195.817	-1.83701		-184.93	-1.7881		-185.702	-1.7132		-182.449	-1.6635		-207.87	-1.5392
-199.662	-1.69669		-186.787	-2.61086		-188.599	-2.03733		-192.154	-1.53113		-215.851	-1.52326
-207.161	-1.44312		-183.425	-1.95363		-189.118	-1.61529		-205.734	-1.69881		-212.574	-1.76098
-214.939	-1.81446		-184.492	-2.3064		-175.506	-1.78052		-211.702	-1.92993		-201.33	-1.61258
-221.021	-2.23858		-59.3749	-0.808904		-56.8168	15.1758		-211.968	-1.75209		-179.053	-1.93588
-97.746	1.27882		24.2064	66.078		-49.0286	29.9121		-202.354	-1.56359		-148.487	-1.96791
-42.4935	2.94281		10.0365	55.7513		-162.813	-1.77254		-180.409	-1.90708		-109.423	-1.53431
-21.712	15.1907		-54.2661	1.09961		-175.536	-1.53357		-139.985	-2.10306		-32.5378	84.2857
4.04519	56.1733		-172.43	-2.81248		-173.922	-1.83811		-82.0576	-1.38642		-69.2028	-0.742002
-55.2861	-5.43068		-199.173	-2.41563		-170.794	-1.9638		-18.2399	92.6288		-113.614	-1.97885
-131.304	-2.50904		-208.7	-2.25489		-168.233	-1.83424		-42.3832	27.6768		-184.887	-1.67781
-174.086	-2.6096		-203.314	-1.9695		-165.622	-1.73559		-96.6767	-1.8416		-185.002	-1.85704
-195.316	-1.73337		-133.507	-2.75113		-166.277	-1.72696		-162.507	-1.86675		-180.962	-2.16539
-209.763	-1.72083		-66.6487	0.550863		-166.161	-1.75144		-174.344	-1.70485		-179.616	-1.72971
-193.163	-2.53812		1.08277	27.0036		-169.583	-1.67448		-179.44	-1.49663		-177.379	-2.01606
-155.161	-5.32766		-5.81608	29.7139		-171.634	-1.81732		-175.618	-1.7622		-177.814	-1.38016
-15.8642	31.7452		-57.6056	3.20004		-171.212	-1.59797		-176.495	-1.65621		-174.576	-1.5739
-165.082	-1.50344		-196.789	-2.83721		-180.301	-1.73015		-173.314	-1.53034		-175.175	-1.8011
-186.713	-1.39276		-207.188	-2.23172		-181.976	-1.96612		-175.442	-1.87327		-175.67	-1.91473
-200.885	-1.84874		-207.609	-2.11685		-187.026	-1.8192		-173.926	-2.20776		-175.206	-2.10966
-211.561	-2.35026		-140.508	-2.63675		-170.786	-1.85581		-174.409	-1.67357		-175.901	-1.71999
-195.449	-2.48358		-68.1212	-0.673858		-106.494	-2.29838		-204.32	-1.9779		-176.608	-1.94304
-21.684	16.6049		-6.69359	31.1892		-144.6	-1.65125		-208.201	-1.67535		-177.232	-1.76556
-157.445	-3.0711		-56.9883	1.37458		-175.677	-1.33512		-85.4326	-1.88565		-180.313	-1.75786
-188.056	-1.98826		-127.546	-7.2058		-177.051	-1.98553		-159.058	-1.76286		-182.902	-1.71636
-209.672	-1.03729		-174.175	-2.51506		-168.618	-1.74276		-180.9	-1.62876		-188.982	-1.74601
-218.166	-1.65		-210.102	-2.59121		-166.771	-1.70193		-179.361	-2.0471		-193.583	-1.69218
-174.656	-3.25134		-212.542	-1.6013		-167.799	-1.73849		-176.976	-1.84838		-200.16	-1.51211
-56.0534	-0.303906		-208.537	-1.5659		-169.795	-2.05183		-174.316	-2.29087		-207.183	-1.60025
-28.4118	-7.90344		-199	-1.78138		-170.945	-1.59732		-171.021	-1.57205		-210.676	-1.84339
23.2791	81.0511		-180.403	-2.18556		-172.15	-1.53004		-180.187	-2.20509		-213.163	-1.63078
-9.9237	31.942		-72.9463	-4.87143		-180.221	-1.68749		-189.536	-1.74472		-144.676	-1.86256
-101.283	-1.88747		17.9666	56.5174		-186.32	-1.46848		-203.28	-1.90269		-105.403	-1.63695
-154.542	-2.18398		-1.2823	43.544		-187.593	-1.7853		-205.041	-1.84436		-58.8794	35.5091
-197.761	-1.73382		-6.48076	28.979		-180.418	-1.70703		-184.963	-1.3313		-71.3151	-1.36419
-209.156	-1.45694		-125.427	-5.03697		-86.0712	-2.61967		-110.783	-1.46203		-115.251	-1.98697
-128.732	-4.40374		-169.958	-2.38931		-58.6701	1.37417		-49.7653	23.2045		-146.683	-1.73691
-59.1201	-2.64667		-194.62	-2.79403		-111.972	-1.76478		-80.3322	-2.0473		-168.497	-1.93445
22.685	72.0707		-213.305	-1.89032		-167.671	-1.85395		-124.676	-1.91783		-178.42	-1.97183
17.1273	46.403		-200.605	-1.87408		-166.385	-1.92157		-155.855	-1.99771		-183.939	-1.68988
-135.922	-2.03072		-183.449	-1.73695		-164.994	-1.85364		-173.248	-1.99455		-178.468	-1.98249
-165.174	-2.21244		-144.738	-1.68922		-166.508	-1.77809		-179.816	-1.72054		-178.303	-1.26155
-172.711	-1.69075		-4.74505	34.5855		-165.63	-2.04706		-183.074	-1.73736		-175.863	-1.57316
-174.539	-1.72476		-12.3451	20.1154		-168.645	-2.02065		-181.401	-1.50562		-177.076	-2.0472
-178.494	-2.05194		-124.264	-6.0341		-170.254	-1.94314		-178.965	-1.85778		-174.028	-1.78637
-177.45	-1.85125		-170.708	-2.90295		-170.649	-1.54967		-177.841	-1.99676		-175.085	-1.56257
-173.777	-1.43571		-197.126	-2.68816		-173.091	-2.00094					-172.42	-1.89626
-174.792	-1.89119		-193.771	-1.44486		-174.994	-2.13022					-171.643	-1.81186
-179.484	-1.80132		-176.834	-1.18797		-174.985	-1.75139					-172.848	-1.98252
-185.17	-1.5875		-177.139	-1.65619		-176.002	-1.84016					-173.067	-1.75857
-183.116	-1.86558		-174.477	-2.09298								-174.329	-1.84486
-183.64	-2.10772		-174.186	-2.10324								-175.947	-1.75211
-184.179	-2.17932		-178.028	-1.40904								-182.133	-1.9538
-181.472	-1.80637		-176.463	-2.03381								-185.826	-1.70641
-186.13	-2.15314		-177.228	-1.29877								-201.587	-1.64103
-187.551	-2.08537		-181.458	-1.92168								-207.777	-1.87434
-186.372	-2.51352		-188.461	-1.88433								-205.028	-1.70162
-161.601	-1.23701											-193.533	-1.62098
												-171.39	-1.62968
												-143.42	-1.9182
												-104.554	-2.06527
												-59.7802	28.8606
												-78.1519	-2.16591
												-150.543	-1.74251
												-170.393	-2.03324
												-184.806	-1.93407
												-185.902	-1.98694
												-183.596	-1.87129
												-184.446	-1.85716
